# Supplementary material for: Pervasive sex-dependent effects in the genetic architecture of starvation resistance in Drosophila melanogaster
Source: Sci Adv. 2025 Sep 26;11(39):eadt3560. doi: 10.1126/sciadv.adt3560 (PMC12466915; doi:10.1126/sciadv.adt3560)
Supplement: Supplementary file 2 — Tables S1, S5, S8, S9, and S12 [file sciadv.adt3560_tables_s1_s5_s8_s9_and_s12.zip]

Archive with 1 entries (1 files):
- adt3560_tables_s1_s5_s8_s9_and_s12.xlsx
