# Supplementary material for: Pervasive sex-dependent effects in the genetic architecture of starvation resistance in Drosophila melanogaster
Source: Sci Adv. 2025 Sep 26;11(39):eadt3560. doi: 10.1126/sciadv.adt3560 (PMC12466915; doi:10.1126/sciadv.adt3560)
Supplement: Supplementary file 2 — Tables S1, S5, S8, S9, and S12 [file sciadv.adt3560_tables_s1_s5_s8_s9_and_s12.zip › adt3560_tables_s1_s5_s8_s9_and_s12.xlsx]

## Sheet: tableS1
Table S1. Strains used in population cage experiment.
This table presents comprehensive details of the 200 iso-female strains used in the population cage experiment, containing information such as strain ID, strain tag, collection site, collection date, collector, altitude, latitude, and longitude.
Strain ID	Tag	Sample location	Date of Collection (YYYY-MM-DD)	Collector(s)	Altitude (m)	Latitude (°)	Longitude (°)
SZ-1	SZ-DSH-171019♀31	Suzhou, Jiangsu	2017-10-19	Y. Wang	0	31.2733	120.731
SZ-2	SZ-DSH-171018♀30	Suzhou, Jiangsu	2017-10-18	Y. Wang	0	31.2733	120.731
SZ-3	SZ-DSH-171018♀45	Suzhou, Jiangsu	2017-10-18	Y. Wang	0	31.2733	120.731
SZ-4	SZ-DSH-171018♀24	Suzhou, Jiangsu	2017-10-18	Y. Wang	0	31.2733	120.731
SZ-5	SZ-DSH-171018♀11	Suzhou, Jiangsu	2017-10-18	Y. Wang	0	31.2733	120.731
SZ-6	SZ-DSH-171019♀40	Suzhou, Jiangsu	2017-10-19	Y. Wang	0	31.2733	120.731
SZ-7	SZ-DSH-171019♀56	Suzhou, Jiangsu	2017-10-19	Y. Wang	0	31.2733	120.731
SH-1	SH-FDDX-170928♀3	Shanghai	2017-09-28	Y. Wang	7	31.2975	121.504
SH-2	SH-FDDX-170928♀5	Shanghai	2017-09-28	Y. Wang	7	31.2975	121.504
SH-3	SH-FDDX-170928♀7	Shanghai	2017-09-28	Y. Wang	7	31.2975	121.504
WLMQ-1	WLMQ-ZWY-LJ-170817♀54	Urumqi, Xinjiang	2017-08-17	M. Wu, Y. Sun, J. Yuan, H. Zhao	873	43.8892	87.5497
WLMQ-2	WLMQ-ZWY-LJ-170817♀29	Urumqi, Xinjiang	2017-08-17	M. Wu, Y. Sun, J. Yuan, H. Zhao	873	43.8892	87.5497
WLMQ-3	WLMQ-ZWY-LJ-170817♀55	Urumqi, Xinjiang	2017-08-17	M. Wu, Y. Sun, J. Yuan, H. Zhao	873	43.8892	87.5497
WLMQ-4	WLMQ-ZWY-LJ-170817♀49	Urumqi, Xinjiang	2017-08-17	M. Wu, Y. Sun, J. Yuan, H. Zhao	873	43.8892	87.5497
WLMQ-5	WLMQ-ZWY-LJ-170817♀17	Urumqi, Xinjiang	2017-08-17	M. Wu, Y. Sun, J. Yuan, H. Zhao	873	43.8892	87.5497
WLMQ-6	WLMQ-ZWY-LJ-170817♀39	Urumqi, Xinjiang	2017-08-17	M. Wu, Y. Sun, J. Yuan, H. Zhao	873	43.8892	87.5497
WLMQ-7	WLMQ-ZWY-LJ-170817♀67	Urumqi, Xinjiang	2017-08-17	M. Wu, Y. Sun, J. Yuan, H. Zhao	873	43.8892	87.5497
WLMQ-8	WLMQ-ZWY-SG2-170817♀123	Urumqi, Xinjiang	2017-08-17	M. Wu, Y. Sun, J. Yuan, H. Zhao	873	43.8892	87.5497
WLMQ-9	WLMQ-ZWY-SG2-170817♀109	Urumqi, Xinjiang	2017-08-17	M. Wu, Y. Sun, J. Yuan, H. Zhao	873	43.8892	87.5497
WLMQ-10	WLMQ-ZWY-SG2-170817♀106	Urumqi, Xinjiang	2017-08-17	M. Wu, Y. Sun, J. Yuan, H. Zhao	873	43.8892	87.5497
DD-1	DD-SGD-170817♀36	Dandong, Liaoning	2017-08-17	X. Li, B. Zhang	5	40.0008	124.354
DD-2	DD-NMSC02-170818♀29	Dandong, Liaoning	2017-08-18	X. Li, B. Zhang	5	40.0008	124.354
DD-3	DD-SGD-170817♀29	Dandong, Liaoning	2017-08-17	X. Li, B. Zhang	5	40.0008	124.354
DD-4	DD-SGD-170817♀23	Dandong, Liaoning	2017-08-17	X. Li, B. Zhang	5	40.0008	124.354
DD-5	DD-SGD-170817♀6	Dandong, Liaoning	2017-08-17	X. Li, B. Zhang	5	40.0008	124.354
DD-6	DD-YLJ01-170818♀02	Dandong, Liaoning	2017-08-18	X. Li, B. Zhang	5	40.0008	124.354
DD-7	DD-NMSC05-170818♀27	Dandong, Liaoning	2017-08-18	X. Li, B. Zhang	5	40.0008	124.354
DD-8	DD-NMSC05-170818♀29	Dandong, Liaoning	2017-08-18	X. Li, B. Zhang	5	40.0008	124.354
DD-9	DD-YLJ01-170818♀25	Dandong, Liaoning	2017-08-18	X. Li, B. Zhang	5	40.0008	124.354
DD-10	DD-YLJ01-170818♀1	Dandong, Liaoning	2017-08-18	X. Li, B. Zhang	5	40.0008	124.354
LZ-1	LZ-RSS-7-4-170811♀4	Lanzhou, Gansu	2017-08-11	J. Yuan, Y Sun	1550	36.1306	103.674
LZ-2	LZ-RSS-9-8-170811♀6	Lanzhou, Gansu	2017-08-11	J. Yuan, Y Sun	1550	36.1306	103.674
LZ-3	LZ-RSS-8-170811♀9	Lanzhou, Gansu	2017-08-11	J. Yuan, Y Sun	1550	36.1306	103.674
LZ-4	LZ-RSS-7-4-170811♀14	Lanzhou, Gansu	2017-08-11	J. Yuan, Y Sun	1550	36.1306	103.674
LZ-5	LZ-RSS-9-7-170811♀8	Lanzhou, Gansu	2017-08-11	J. Yuan, Y Sun	1550	36.1306	103.674
LZ-6	LZ-RSS-5-2-170811♀17	Lanzhou, Gansu	2017-08-11	J. Yuan, Y Sun	1550	36.1306	103.674
LZ-7	LZ-RSS-5-2-170811♀18	Lanzhou, Gansu	2017-08-11	J. Yuan, Y Sun	1550	36.1306	103.674
LZ-8	LZ-RSS-5-2-170811♀32	Lanzhou, Gansu	2017-08-11	J. Yuan, Y Sun	1550	36.1306	103.674
LZ-9	LZ-RSS-06-170811♀4	Lanzhou, Gansu	2017-08-11	J. Yuan, Y Sun	1550	36.1306	103.674
LZ-10	LZ-RSS-06-170811♀12	Lanzhou, Gansu	2017-08-11	J. Yuan, Y Sun	1550	36.1306	103.674
HLE-1	HLE-YS-170810♀9	Hailar, Inner Mongolia	2017-08-10	Y. Duan, B. Zhang	609	49.22	119.77
HLE-2	HLE-CZY-170810♀16	Hailar, Inner Mongolia	2017-08-10	Y. Duan, B. Zhang	609	49.22	119.77
HLE-3	HLE-YS-170810♀7	Hailar, Inner Mongolia	2017-08-10	Y. Duan, B. Zhang	609	49.22	119.77
HLE-4	HLE-SGD-170809♀15	Hailar, Inner Mongolia	2017-08-09	Y. Duan, B. Zhang	609	49.22	119.77
HLE-5	HLE-YS-170810♀8	Hailar, Inner Mongolia	2017-08-10	Y. Duan, B. Zhang	609	49.22	119.77
HLE-6	HLE-SGD-170809♀14	Hailar, Inner Mongolia	2017-08-09	Y. Duan, B. Zhang	609	49.22	119.77
HLE-7	HLE-YS-170810♀4	Hailar, Inner Mongolia	2017-08-10	Y. Duan, B. Zhang	609	49.22	119.77
HLE-8	HLE-YS-170810♀6	Hailar, Inner Mongolia	2017-08-10	Y. Duan, B. Zhang	609	49.22	119.77
HLE-9	HLE-SGD-170809♀12	Hailar, Inner Mongolia	2017-08-09	Y. Duan, B. Zhang	609	49.22	119.77
HLE-10	HLE-SGD-170809♀13	Hailar, Inner Mongolia	2017-08-09	Y. Duan, B. Zhang	609	49.22	119.77
BJC-1	BJC-SGD-170813♀36	Mohe, Heilongjiang	2017-08-13	B. Zhang, Y. Duan	298	53.4864	122.338
BJC-2	BJC-SGD-170813♀30	Mohe, Heilongjiang	2017-08-13	B. Zhang, Y. Duan	298	53.4864	122.338
BJC-3	BJC-SGD-170813♀32	Mohe, Heilongjiang	2017-08-13	B. Zhang, Y. Duan	298	53.4864	122.338
BJC-4	BJC-SGD-170813♀49	Mohe, Heilongjiang	2017-08-13	B. Zhang, Y. Duan	298	53.4864	122.338
BJC-5	BJC-SGD-170813♀31	Mohe, Heilongjiang	2017-08-13	B. Zhang, Y. Duan	298	53.4864	122.338
BJC-6	BJC-SGD-170813♀66	Mohe, Heilongjiang	2017-08-13	B. Zhang, Y. Duan	298	53.4864	122.338
BJC-7	BJC-SGD-170813♀51	Mohe, Heilongjiang	2017-08-13	B. Zhang, Y. Duan	298	53.4864	122.338
BJC-8	BJC-BJZ-170813♀5	Mohe, Heilongjiang	2017-08-13	B. Zhang, Y. Duan	298	53.4864	122.338
BJC-9	BJC-SGD-170813♀28	Mohe, Heilongjiang	2017-08-13	B. Zhang, Y. Duan	298	53.4864	122.338
BJC-10	BJC-BJZ-170813♀4	Mohe, Heilongjiang	2017-08-13	B. Zhang, Y. Duan	298	53.4864	122.338
JYG-1	JYG-TY-01-170814♀19	Jiayuguan, Gansu	2017-08-14	M. Wu, Y. Sun, J. Yuan, H. Zhao	1656	39.7667	98.3622
JYG-2	JYG-TY-02-170814♀1	Jiayuguan, Gansu	2017-08-14	M. Wu, Y. Sun, J. Yuan, H. Zhao	1656	39.7667	98.3622
JYG-3	JYG-TY-02-170814♀3	Jiayuguan, Gansu	2017-08-14	M. Wu, Y. Sun, J. Yuan, H. Zhao	1656	39.7667	98.3622
JYG-4	JYG-LY-170814♀3	Jiayuguan, Gansu	2017-08-14	M. Wu, Y. Sun, J. Yuan, H. Zhao	1656	39.7667	98.3622
JYG-5	JYG-TY-02-170814♀5	Jiayuguan, Gansu	2017-08-14	M. Wu, Y. Sun, J. Yuan, H. Zhao	1656	39.7667	98.3622
JYG-6	JYG-TY-02-170814♀8	Jiayuguan, Gansu	2017-08-14	M. Wu, Y. Sun, J. Yuan, H. Zhao	1656	39.7667	98.3622
JYG-7	JYG-TY-02-170814♀11	Jiayuguan, Gansu	2017-08-14	M. Wu, Y. Sun, J. Yuan, H. Zhao	1656	39.7667	98.3622
JYG-8	JYG-TY-01-170814♀18	Jiayuguan, Gansu	2017-08-14	M. Wu, Y. Sun, J. Yuan, H. Zhao	1656	39.7667	98.3622
JYG-9	JYG-TY-01-170814♀17	Jiayuguan, Gansu	2017-08-14	M. Wu, Y. Sun, J. Yuan, H. Zhao	1656	39.7667	98.3622
JYG-10	JYG-TY-02-170814♀16	Jiayuguan, Gansu	2017-08-14	M. Wu, Y. Sun, J. Yuan, H. Zhao	1656	39.7667	98.3622
JMS-1	JMS-LZY-01-170814♀11	Jiamusi, Heilongjiang	2017-08-14	S. Dou, C. Wu	81	46.8075	130.319
JMS-2	JMS-LZY-01-170814♀14	Jiamusi, Heilongjiang	2017-08-14	S. Dou, C. Wu	81	46.8075	130.319
JMS-3	JMS-LZY-03-170814♀4	Jiamusi, Heilongjiang	2017-08-14	S. Dou, C. Wu	81	46.8075	130.319
JMS-4	JMS-LZY-02-170814♀14	Jiamusi, Heilongjiang	2017-08-14	S. Dou, C. Wu	81	46.8075	130.319
JMS-5	JMS-LZY-03-170814♀5	Jiamusi, Heilongjiang	2017-08-14	S. Dou, C. Wu	81	46.8075	130.319
JMS-6	JMS-LZY-02-170814♀15	Jiamusi, Heilongjiang	2017-08-14	S. Dou, C. Wu	81	46.8075	130.319
JMS-7	JMS-LZY-04-170814♀17	Jiamusi, Heilongjiang	2017-08-14	S. Dou, C. Wu	81	46.8075	130.319
JMS-8	JMS-LZY-04-170814♀3	Jiamusi, Heilongjiang	2017-08-14	S. Dou, C. Wu	81	46.8075	130.319
JMS-9	JMS-LZY-03-170814♀7	Jiamusi, Heilongjiang	2017-08-14	S. Dou, C. Wu	81	46.8075	130.319
JMS-10	JMS-LZY-03-170814♀6	Jiamusi, Heilongjiang	2017-08-14	S. Dou, C. Wu	81	46.8075	130.319
CF-1	CF-STY-11-170810♀6	Chifeng, Inner Mongolia	2017-08-10	J. Chen, Q. Cao, X. Tang	609	42.2531	118.968
CF-2	CF-STY-11-170810♀5	Chifeng, Inner Mongolia	2017-08-10	J. Chen, Q. Cao, X. Tang	609	42.2531	118.968
CF-3	CF-STY-11-170810♀17	Chifeng, Inner Mongolia	2017-08-10	J. Chen, Q. Cao, X. Tang	609	42.2531	118.968
CF-4	CF-STY-10-170810♀2	Chifeng, Inner Mongolia	2017-08-10	J. Chen, Q. Cao, X. Tang	609	42.2531	118.968
CF-5	CF-GP-01-170811♀27	Chifeng, Inner Mongolia	2017-08-11	J. Chen, Q. Cao, X. Tang	609	42.2531	118.968
CF-6	CF-GP-01-170811♀16	Chifeng, Inner Mongolia	2017-08-11	J. Chen, Q. Cao, X. Tang	609	42.2531	118.968
CF-7	CF-GP-03-170811♀7	Chifeng, Inner Mongolia	2017-08-11	J. Chen, Q. Cao, X. Tang	609	42.2531	118.968
CF-8	CF-GP-01-170811♀23	Chifeng, Inner Mongolia	2017-08-11	J. Chen, Q. Cao, X. Tang	609	42.2531	118.968
CF-9	CF-GP-01-170811♀22	Chifeng, Inner Mongolia	2017-08-11	J. Chen, Q. Cao, X. Tang	609	42.2531	118.968
CF-10	CF-GP-01-170811♀10	Chifeng, Inner Mongolia	2017-08-11	J. Chen, Q. Cao, X. Tang	609	42.2531	118.968
SLQ-1	SLQ-STGY-14-170815♀36	Salaqi,Inner Mongolia	2017-08-15	J. Chen, Q. Cao, X. Tang	1011	40.5728	110.514
SLQ-2	SLQ-STGY-14-170815♀26	Salaqi,Inner Mongolia	2017-08-15	J. Chen, Q. Cao, X. Tang	1011	40.5728	110.514
SLQ-3	SLQ-STGY-14-170815♀27	Salaqi,Inner Mongolia	2017-08-15	J. Chen, Q. Cao, X. Tang	1011	40.5728	110.514
SLQ-4	SLQ-DYT-04-170815♀12	Salaqi,Inner Mongolia	2017-08-15	J. Chen, Q. Cao, X. Tang	1011	40.5728	110.514
SLQ-5	SLQ-JFS-04-170815♀4	Salaqi,Inner Mongolia	2017-08-15	J. Chen, Q. Cao, X. Tang	1011	40.5728	110.514
SLQ-6	SLQ-STGY-14-170815♀32	Salaqi,Inner Mongolia	2017-08-15	J. Chen, Q. Cao, X. Tang	1011	40.5728	110.514
SLQ-7	SLQ-JFS-01-170815♀1	Salaqi,Inner Mongolia	2017-08-15	J. Chen, Q. Cao, X. Tang	1011	40.5728	110.514
SLQ-8	SLQ-JFS-04-170815♀8	Salaqi,Inner Mongolia	2017-08-15	J. Chen, Q. Cao, X. Tang	1011	40.5728	110.514
SLQ-9	SLQ-JFS-04-170815♀11	Salaqi,Inner Mongolia	2017-08-15	J. Chen, Q. Cao, X. Tang	1011	40.5728	110.514
SLQ-10	SLQ-JFS-04-170815♀3	Salaqi,Inner Mongolia	2017-08-15	J. Chen, Q. Cao, X. Tang	1011	40.5728	110.514
CS-1	HNCS-JMQ-170901♀12	Changsha, Hunan	2017-09-01	X. Yao	40	28.21	113.02
CS-2	HNCS-GY-02-170902♀1	Changsha, Hunan	2017-09-02	X. Yao	40	28.21	113.02
CS-3	HNCS-JMQ-01-170901♀16	Changsha, Hunan	2017-09-01	X. Yao	40	28.21	113.02
CS-4	HNCS-JMQ-01-170901♀21	Changsha, Hunan	2017-09-01	X. Yao	40	28.21	113.02
CS-5	HNCS-JMQ-04-170901♀1	Changsha, Hunan	2017-09-01	X. Yao	40	28.21	113.02
CS-6	HNCS-JMQ-03-170901♀1	Changsha, Hunan	2017-09-01	X. Yao	40	28.21	113.02
CS-7	HNCS-JMQ-170901♀14	Changsha, Hunan	2017-09-01	X. Yao	40	28.21	113.02
CS-8	HNHY-HS-170830♀3	Hengyang, Hunan	2017-08-30	X. Yao	700	27.2647	112.682
CS-9	HNHY-HS-170830♀4	Hengyang, Hunan	2017-08-30	X. Yao	700	27.2647	112.682
CS-10	HNCS-JMQ-01-170901♀17	Changsha, Hunan	2017-09-01	X. Yao	40	28.21	113.02
LS-1	LS-GSSC-170922♀3	Lhasa, Tibet	2017-09-22	X. Yao	3660	29.6489	91.1758
LS-2	LS-SGD-170922♀1	Lhasa, Tibet	2017-09-22	X. Yao	3660	29.6489	91.1758
LS-3	LS-SGD-170922♀2	Lhasa, Tibet	2017-09-22	X. Yao	3660	29.6489	91.1758
LS-4	LS-ZD11-170923♀5	Lhasa, Tibet	2017-09-23	X. Yao	3660	29.6489	91.1758
LS-5	LS-GSSC-170922♀7	Lhasa, Tibet	2017-09-22	X. Yao	3660	29.6489	91.1758
LS-6	LS-SGD-170923♀7	Lhasa, Tibet	2017-09-23	X. Yao	3660	29.6489	91.1758
LS-7	LS-ZD04-170924♀87	Lhasa, Tibet	2017-09-24	X. Yao	3660	29.6489	91.1758
LS-8	LS-ZD05-170924♀1	Lhasa, Tibet	2017-09-24	X. Yao	3660	29.6489	91.1758
LS-9	LS-SGD-170923♀2	Lhasa, Tibet	2017-09-23	X. Yao	3660	29.6489	91.1758
LS-10	LS-ZD11170925♀1	Lhasa, Tibet	2017-09-25	X. Yao	3660	29.6489	91.1758
RZ-1	RZ-DZPC-PG-170830♀204	Rizhao, Shandong	2017-08-30	Y. Sun	23	35.8653	118.877
RZ-2	RZ-DZPC-PG-170830♀218	Rizhao, Shandong	2017-08-30	Y. Sun	23	35.8653	118.877
RZ-3	RZ-DZPC-PG-170830♀207	Rizhao, Shandong	2017-08-30	Y. Sun	23	35.8653	118.877
RZ-4	RZ-DZPC-PG-170830♀237	Rizhao, Shandong	2017-08-30	Y. Sun	23	35.8653	118.877
RZ-5	RZ-DZPC-HZ-170831♀23	Rizhao, Shandong	2017-08-31	Y. Sun	23	35.8653	118.877
RZ-6	RZ-DZPC-HZ-170831♀27	Rizhao, Shandong	2017-08-31	Y. Sun	23	35.8653	118.877
RZ-7	RZ-DZPC-PG-170830♀225	Rizhao, Shandong	2017-08-30	Y. Sun	23	35.8653	118.877
RZ-8	RZ-DZPC-PG-170830♀233	Rizhao, Shandong	2017-08-30	Y. Sun	23	35.8653	118.877
RZ-9	RZ-DZPC-PG-170830♀249	Rizhao, Shandong	2017-08-30	Y. Sun	23	35.8653	118.877
RZ-10	RZ-DZPC-HZ-170831♀4	Rizhao, Shandong	2017-08-31	Y. Sun	23	35.8653	118.877
YJ-1	YJ-XGD-170816♀11	Yanji, Jilin	2017-08-16	Y. Duan, B. Zhang, X. Li	262	42.9808	129.487
YJ-2	YJ-XGD-170816♀8	Yanji, Jilin	2017-08-16	Y. Duan, B. Zhang, X. Li	262	42.9808	129.487
YJ-3	YJ-XGD-170816♀30	Yanji, Jilin	2017-08-16	Y. Duan, B. Zhang, X. Li	262	42.9808	129.487
YJ-4	YJ-YBDX-170816♀24	Yanji, Jilin	2017-08-16	Y. Duan, B. Zhang, X. Li	262	42.9808	129.487
YJ-5	YJ-NMSC-170816♀40	Yanji, Jilin	2017-08-16	Y. Duan, B. Zhang, X. Li	262	42.9808	129.487
YJ-6	YJ-YBDX03-170816♀30	Yanji, Jilin	2017-08-16	Y. Duan, B. Zhang, X. Li	262	42.9808	129.487
YJ-7	YJ-SGT-170816♀6	Yanji, Jilin	2017-08-16	Y. Duan, B. Zhang, X. Li	262	42.9808	129.487
YJ-8	YJ-YBDX03-170816♀10	Yanji, Jilin	2017-08-16	Y. Duan, B. Zhang, X. Li	262	42.9808	129.487
YJ-9	YJ-NMSC-170816♀62	Yanji, Jilin	2017-08-16	Y. Duan, B. Zhang, X. Li	262	42.9808	129.487
YJ-10	YJ-XGD-170816♀63	Yanji, Jilin	2017-08-16	Y. Duan, B. Zhang, X. Li	262	42.9808	129.487
QHGD-1	QHGD-XY1-170813♀22	Guide County, Qinghai	2017-08-13	M. Wu, H. Zhao, X. Yao	2230	36.02	101.47
QHGD-2	QHGD-XY2-170813♀16	Guide County, Qinghai	2017-08-13	M. Wu, H. Zhao, X. Yao	2230	36.02	101.47
QHGD-3	QHGD-XY2-170813♀17	Guide County, Qinghai	2017-08-13	M. Wu, H. Zhao, X. Yao	2230	36.02	101.47
QHGD-4	QHGD-XY3-170813♀2	Guide County, Qinghai	2017-08-13	M. Wu, H. Zhao, X. Yao	2230	36.02	101.47
QHGD-5	QHGD-XY4-170813♀3	Guide County, Qinghai	2017-08-13	M. Wu, H. Zhao, X. Yao	2230	36.02	101.47
QHGD-6	QHGD-XY4-170813♀18	Guide County, Qinghai	2017-08-13	M. Wu, H. Zhao, X. Yao	2230	36.02	101.47
QHGD-7	QHGD-XY4-170813♀22	Guide County, Qinghai	2017-08-13	M. Wu, H. Zhao, X. Yao	2230	36.02	101.47
QHGD-8	QHGD-XY1-170813♀15	Guide County, Qinghai	2017-08-13	M. Wu, H. Zhao, X. Yao	2230	36.02	101.47
QHGD-9	QHGD-XY1-170813♀2	Guide County, Qinghai	2017-08-13	M. Wu, H. Zhao, X. Yao	2230	36.02	101.47
QHGD-10	QHGD-TY1-170813♀13	Guide County, Qinghai	2017-08-13	M. Wu, H. Zhao, X. Yao	2230	36.02	101.47
HM-1	HM-PTY-XG-170815♀9	Hami, Xinjiang	2017-08-15	M. Wu, Y. Sun, J. Yuan, H. Zhao	2692	42.8542	93.5567
HM-2	HM-PTY-XG-170815♀25	Hami, Xinjiang	2017-08-15	M. Wu, Y. Sun, J. Yuan, H. Zhao	2692	42.8542	93.5567
HM-3	HM-PTY-XG-170815♀32	Hami, Xinjiang	2017-08-15	M. Wu, Y. Sun, J. Yuan, H. Zhao	2692	42.8542	93.5567
HM-4	HM-PTY-XG-170815♀50	Hami, Xinjiang	2017-08-15	M. Wu, Y. Sun, J. Yuan, H. Zhao	2692	42.8542	93.5567
HM-5	HM-PTY-PT-170816♀2	Hami, Xinjiang	2017-08-16	M. Wu, Y. Sun, J. Yuan, H. Zhao	2692	42.8542	93.5567
HM-6	HM-PTY-PT-170816♀5	Hami, Xinjiang	2017-08-16	M. Wu, Y. Sun, J. Yuan, H. Zhao	2692	42.8542	93.5567
HM-7	HM-PTY-PT-170816♀10	Hami, Xinjiang	2017-08-16	M. Wu, Y. Sun, J. Yuan, H. Zhao	2692	42.8542	93.5567
HM-8	HM-PTY-PT-170816♀19	Hami, Xinjiang	2017-08-16	M. Wu, Y. Sun, J. Yuan, H. Zhao	2692	42.8542	93.5567
HM-9	HM-PTY-PT-170816♀24	Hami, Xinjiang	2017-08-16	M. Wu, Y. Sun, J. Yuan, H. Zhao	2692	42.8542	93.5567
HM-10	HM-PTY-PT-170816♀27	Hami, Xinjiang	2017-08-16	M. Wu, Y. Sun, J. Yuan, H. Zhao	2692	42.8542	93.5567
YC-1	YC-SLGY10-170819♀14	Yinchuan, Ningxia	2017-08-19	J. Chen, Q. Cao, X. Tang	1110	38.4828	106.201
YC-2	YC-SLGY12-170819♀2	Yinchuan, Ningxia	2017-08-19	J. Chen, Q. Cao, X. Tang	1110	38.4828	106.201
YC-3	YC-SLGY13-170819♀7	Yinchuan, Ningxia	2017-08-19	J. Chen, Q. Cao, X. Tang	1110	38.4828	106.201
YC-4	YC-SLGY13-170819♀9	Yinchuan, Ningxia	2017-08-19	J. Chen, Q. Cao, X. Tang	1110	38.4828	106.201
YC-5	YC-SLGY13-170819♀13	Yinchuan, Ningxia	2017-08-19	J. Chen, Q. Cao, X. Tang	1110	38.4828	106.201
YC-6	YC-SLGY17-170819♀5	Yinchuan, Ningxia	2017-08-19	J. Chen, Q. Cao, X. Tang	1110	38.4828	106.201
YC-7	YC-SLGY17-170819♀7	Yinchuan, Ningxia	2017-08-19	J. Chen, Q. Cao, X. Tang	1110	38.4828	106.201
YC-8	YC-SLGY10-170819♀3	Yinchuan, Ningxia	2017-08-19	J. Chen, Q. Cao, X. Tang	1110	38.4828	106.201
YC-9	YC-SLGY09-170819♀9	Yinchuan, Ningxia	2017-08-19	J. Chen, Q. Cao, X. Tang	1110	38.4828	106.201
YC-10	YC-SLGY08-170819♀3	Yinchuan, Ningxia	2017-08-19	J. Chen, Q. Cao, X. Tang	1110	38.4828	106.201
BHS-1	BHS-170730♀60	Beijing	2017-07-30	Lu Lab	750	39.9075	116.388
BHS-2	BHS-170730♀59	Beijing	2017-07-30	Lu Lab	750	39.9075	116.388
BHS-3	BHS-170730♀57	Beijing	2017-07-30	Lu Lab	750	39.9075	116.388
BHS-4	BHS-170730♀56	Beijing	2017-07-30	Lu Lab	750	39.9075	116.388
BHS-5	BHS-170730♀36	Beijing	2017-07-30	Lu Lab	750	39.9075	116.388
BHS-6	BHS-170730♀32	Beijing	2017-07-30	Lu Lab	750	39.9075	116.388
BHS-7	BHS-170730♀30	Beijing	2017-07-30	Lu Lab	750	39.9075	116.388
BHS-8	BHS-170730♀29	Beijing	2017-07-30	Lu Lab	750	39.9075	116.388
BHS-9	BHS-170730♀28	Beijing	2017-07-30	Lu Lab	750	39.9075	116.388
BHS-10	BHS-170730♀8	Beijing	2017-07-30	Lu Lab	750	39.9075	116.388
SD-1	SD-BYC-171004♀568	Yantai, Shandong	2017-10-04	Q. Cao	56	37.71	120.643
SD-2	SD-BYC-171004♀598	Yantai, Shandong	2017-10-04	Q. Cao	56	37.71	120.643
SD-3	SD-BYC-171004♀600	Yantai, Shandong	2017-10-04	Q. Cao	56	37.71	120.643
SD-4	SD-BYC-171004♀613	Yantai, Shandong	2017-10-04	Q. Cao	56	37.71	120.643
SD-5	SD-BYC-171004♀622	Yantai, Shandong	2017-10-04	Q. Cao	56	37.71	120.643
SD-6	SD-BYC-171004♀733	Yantai, Shandong	2017-10-04	Q. Cao	56	37.71	120.643
SD-7	SD-BYC-171004♀741	Yantai, Shandong	2017-10-04	Q. Cao	56	37.71	120.643
SD-8	SD-BYC-171004♀691	Yantai, Shandong	2017-10-04	Q. Cao	56	37.71	120.643
SD-9	SD-BYC-171004♀202	Yantai, Shandong	2017-10-04	Q. Cao	56	37.71	120.643
SD-10	SD-BYC-171004♀713	Yantai, Shandong	2017-10-04	Q. Cao	56	37.71	120.643
QQHE-1	QQHE-SGD-170807♀6	Qiqihar, Heilongjiang	2017-08-07	B. Zhang, Y. Duan	149	47.33	123.97
QQHE-2	QQHE-GY-170808♀4	Qiqihar, Heilongjiang	2017-08-08	B. Zhang, Y. Duan	149	47.33	123.97
QQHE-3	QQHE-GY-170808♀3	Qiqihar, Heilongjiang	2017-08-08	B. Zhang, Y. Duan	149	47.33	123.97
QQHE-4	QQHE-GY-170808♀1	Qiqihar, Heilongjiang	2017-08-08	B. Zhang, Y. Duan	149	47.33	123.97
QQHE-5	QQHE-LSGY-170808♀10	Qiqihar, Heilongjiang	2017-08-08	B. Zhang, Y. Duan	149	47.33	123.97
QQHE-6	QQHE-LSGY-170808♀9	Qiqihar, Heilongjiang	2017-08-08	B. Zhang, Y. Duan	149	47.33	123.97
QQHE-7	QQHE-LSGY-170808♀8	Qiqihar, Heilongjiang	2017-08-08	B. Zhang, Y. Duan	149	47.33	123.97
QQHE-8	QQHE-LSGY-170808♀4	Qiqihar, Heilongjiang	2017-08-08	B. Zhang, Y. Duan	149	47.33	123.97
QQHE-9	QQHE-LSGY-170808♀1	Qiqihar, Heilongjiang	2017-08-08	B. Zhang, Y. Duan	149	47.33	123.97
QQHE-10	QQHE-LSGY-170808♀5	Qiqihar, Heilongjiang	2017-08-08	B. Zhang, Y. Duan	149	47.33	123.97

## Sheet: tableS5
Table S5. Enrichment analysis of regulatory tracks annotated by ModENCODE.
This table presents the enrichment analysis of starvation-tolerance-associated SNPs identified by PCSS within regulatory elements, including transcription factor binding sites (TFBSs) and histone modification regions annotated by ModENCODE. Results display enrichment score (log2FC) and adjusted P values (Fisher's exact test with FDR correction).
Factor	Mod_total	Total	Mod_candidate	Total_candidate	Log2FC	P	FDR
chinmo	86443	1285620	4720	57433	0.28955	9.92458e-42	8.13816e-40
Dll	81229	1285620	4158	57433	0.196407	3.89695e-18	1.59775e-16
H3K36Me3	159084	1285620	7737	57433	0.12257	1.21381e-14	3.31774e-13
H3K4Me3	252806	1285620	11982	57433	0.0853505	2.2701e-12	4.65371e-11
H3K4Me1	369426	1285620	17267	57433	0.0652445	7.23732e-12	1.18692e-10
HDAC	203453	1285620	9695	57433	0.0931297	1.84416e-11	2.52035e-10
insv	80593	1285620	3957	57433	0.136265	3.24687e-09	3.80348e-08
H3K27Ac	330447	1285620	15392	57433	0.0602743	4.70146e-09	4.81899e-08
HP1	11117	1285620	377	57433	-0.397619	3.97853e-08	3.62488e-07
Fru	21821	1285620	1130	57433	0.213118	1.66938e-06	1.3689e-05
PolII	201203	1285620	9399	57433	0.0644398	4.51298e-06	3.36422e-05
H3K27Me3	517524	1285620	23646	57433	0.0324828	1.22101e-05	8.34356e-05
H3K9Ac	266719	1285620	12322	57433	0.0484283	4.52578e-05	0.000285472
sens	32039	1285620	1587	57433	0.148985	5.98302e-05	0.000350434
hkb	17151	1285620	881	57433	0.201434	6.74003e-05	0.000368455
Hairless	12626	1285620	661	57433	0.228837	9.54002e-05	0.000488926
E(z)	4671	1285620	268	57433	0.361014	0.000120281	0.000580179
jumu	7225	1285620	393	57433	0.284044	0.000197622	0.000900277
Pcl	24075	1285620	1197	57433	0.1544	0.000324677	0.00140124
tailless	383	1285620	34	57433	0.990703	0.000377882	0.00154932
H3K9Me3	261145	1285620	11339	57433	-0.0410452	0.000884659	0.00345438
run	3674	1285620	124	57433	-0.404499	0.00170927	0.00637091
Dichaete	1588	1285620	99	57433	0.480802	0.00207296	0.00739054
scute	6713	1285620	355	57433	0.243374	0.00238405	0.0081455
gro	9155	1285620	349	57433	-0.22882	0.00315378	0.0103444
cnc	8576	1285620	326	57433	-0.23292	0.0035267	0.0111227
exd	17633	1285620	868	57433	0.140001	0.00541387	0.0164421
brm	2900	1285620	101	57433	-0.359185	0.0128887	0.0377454
lola	1132	1285620	69	57433	0.448307	0.0150526	0.0411911
Sin3A	45124	1285620	2126	57433	0.0767591	0.0150699	0.0411911
BEAF-32	87641	1285620	4064	57433	0.0538069	0.0163459	0.0425433
Tbp	68467	1285620	2927	57433	-0.0634736	0.0166022	0.0425433
Abd_B	17105	1285620	828	57433	0.115797	0.0245492	0.0593632
trem	31847	1285620	1509	57433	0.0849478	0.024614	0.0593632
prd	8906	1285620	353	57433	-0.172597	0.0266242	0.0623767
Myc	2912	1285620	156	57433	0.262048	0.0285819	0.0651032
ftz	283	1285620	21	57433	0.7321	0.0319303	0.0707644
eve	10509	1285620	423	57433	-0.150383	0.0346311	0.0747302
Su(var)3-9	61025	1285620	2830	57433	0.0539141	0.0472337	0.0993119
GATAe	7083	1285620	352	57433	0.153727	0.0540596	0.110822
br	30285	1285620	1285	57433	-0.0743226	0.0672792	0.131355
usp	7645	1285620	307	57433	-0.153765	0.0665457	0.131355
Su(H)	15252	1285620	728	57433	0.0955244	0.0800364	0.152628
Kr	15842	1285620	662	57433	-0.0963389	0.0921521	0.171738
Stat92E	385	1285620	10	57433	-0.782346	0.103914	0.189354
disco	6896	1285620	337	57433	0.129501	0.108952	0.190087
yki	15124	1285620	633	57433	-0.0940499	0.108648	0.190087
gsb-n	8020	1285620	387	57433	0.111244	0.136971	0.233993
CTCF	68515	1285620	2985	57433	-0.0361765	0.171371	0.286784
Eip74EF	5846	1285620	282	57433	0.110758	0.205576	0.337144
kni	5380	1285620	260	57433	0.113418	0.210212	0.337988
engrailed	4026	1285620	163	57433	-0.141963	0.235588	0.371505
Dfd	19928	1285620	926	57433	0.0567996	0.240815	0.372581
bab1	22020	1285620	948	57433	-0.0533431	0.270419	0.403608
pan	8994	1285620	379	57433	-0.0842526	0.270713	0.403608
tll	14973	1285620	696	57433	0.0573084	0.30173	0.441819
bon	8437	1285620	394	57433	0.063978	0.38388	0.552248
CG8478	7969	1285620	371	57433	0.0595329	0.431111	0.599171
EcR	2644	1285620	127	57433	0.104619	0.424065	0.599171
Hth	53872	1285620	2369	57433	-0.022745	0.449724	0.614623
cad	18324	1285620	797	57433	-0.0385704	0.471484	0.623575
CP190	121746	1285620	5491	57433	0.0137789	0.466509	0.623575
Hr39	7345	1285620	340	57433	0.0512847	0.515478	0.67094
mod(mdg4)	50038	1285620	2207	57433	-0.018425	0.558868	0.716049
inv	35899	1285620	1626	57433	0.0198961	0.577932	0.729084
sbb	8435	1285620	366	57433	-0.042032	0.61549	0.7647
hairy	2318	1285620	98	57433	-0.0795145	0.650407	0.79602
Snr1	2218	1285620	94	57433	-0.0760143	0.680476	0.820574
CG16778	16254	1285620	715	57433	-0.0222672	0.702565	0.834932
psq	10020	1285620	455	57433	0.0235684	0.734289	0.848053
ttk	3837	1285620	176	57433	0.0381091	0.725033	0.848053
CNC	33362	1285620	1501	57433	0.0102306	0.778234	0.879912
Trl	50280	1285620	2259	57433	0.00821207	0.783336	0.879912
cmi	13523	1285620	610	57433	0.0139784	0.801997	0.888146
nejire	200214	1285620	8924	57433	-0.00326799	0.823159	0.888146
su(Hw)	90704	1285620	4037	57433	-0.00537014	0.815621	0.888146
GAF	58734	1285620	2631	57433	0.0039278	0.886312	0.904595
Hr78	21466	1285620	964	57433	0.00756412	0.867833	0.904595
Notch	17328	1285620	778	57433	0.00724936	0.882398	0.904595
Ubx	6523	1285620	294	57433	0.012793	0.880707	0.904595
zfh1	8217	1285620	364	57433	-0.0121609	0.893564	0.904595
kn	6570	1285620	291	57433	-0.0123618	0.928481	0.928481

## Sheet: tableS8
Table S8. RNAi results of candidate genes.
This table details the RNAi knockdown experiments, including RNAi strain IDs, target gene names, phenotypic changes after RNAi knockdown, P value for the genotype-gender interaction (calculated using coxph model), and sex-biased gene expression. The gene expression data for male and female adults were sourced separately from modENCODE. The genes are classified as male-biased and female-biased bas…
RNAi strain	Gene	FlybaseID	Control	Starvation resistance (female)	P (female)	FDR (female)	Starvation resistance (male)	P (male)	FDR (male)	Sample size female	Female lifespan under starvation (h)	Sample size male	Male lifespan under starvation (h)	Log2FC (effect in female)	Log2FC (effect in male)	P (sex*genotype)	FDR (sex*genotype)	Phenotype category	Gene expression ratio (Female/Male)	Gene expression bias
THU2128	Ace	FBgn0000024	TB00072	enhanced	1.33802e-06	3.17922e-06	enhanced	3.49426e-05	5.49795e-05	130	96.5538	120	59.9	0.119637	0.138154	0.247603	0.278206	consistent	0.272727	male_biased
THU1113	capu	FBgn0000256	TB00072	enhanced	0.0143556	0.0209281	not_significant	0.17629	0.198758	50	93.36	50	57.12	0.07	0.0695939	0.305009	0.331531	female_biased	0.139241	male_biased
TH04924.N	ds	FBgn0000497	TB00072	weakened	1.4062e-80	1.7061e-78	No males	NA	NA	80	57.75	NA	NA	-0.621876	NA	NA	NA	lethal	0.25	male_biased
THU3759	ed	FBgn0000547	TB00073	weakened	1.21831e-17	7.381e-17	weakened	5.11182e-66	1.46912e-64	50	73.2	50	41.52	-0.351206	-0.684961	1.29e-10	7.22222e-10	male_biased	2.89286	female_biased
THU1317	ft	FBgn0001075	TB00072	enhanced	4.40529e-07	1.11169e-06	weakened	2.87113e-84	1.65025e-82	98	96.8571	110	33.1636	0.124162	-0.7148	9.91e-75	9.91e-73	antagonistic	0.25	male_biased
THU1536	fz	FBgn0001085	TB00072	weakened	1.37904e-50	2.08725e-49	weakened	2.31129e-76	8.855e-75	100	65.16	80	30.45	-0.44771	-0.83796	7.51e-14	5.36429e-13	male_biased	11.3333	female_biased
TH02200.N	Gdh	FBgn0001098	TB00073	enhanced	0.000358695	0.000657608	weakened	2.30012e-16	8.81667e-16	88	100.5	100	55.08	0.106074	-0.277239	2.56e-16	2.56e-15	antagonistic	1.05351	no_bias
THU2741	hth	FBgn0001235	TB00072	Development failure during eclosion	NA	NA	Development failure during eclosion	NA	NA	NA	NA	NA	NA	NA	NA	NA	NA	lethal	0.333333	male_biased
THU1673	mud	FBgn0002873	TB00072	enhanced	2.26686e-14	9.47138e-14	not_significant	0.500577	0.528132	70	107.657	50	52.56	0.276676	-0.0504368	0.000332727	0.000604958	female_biased	1.60417	no_bias
THU2915	mud	FBgn0002873	TB00072	enhanced	2.02181e-05	4.14271e-05	enhanced	0.000437076	0.00062054	50	99.6	50	62.16	0.164449	0.191584	0.990966	0.990966	consistent	1.60417	no_bias
THU1668	pnt	FBgn0003118	TB00072	Development failure during eclosion	NA	NA	Development failure during eclosion	NA	NA	NA	NA	NA	NA	NA	NA	NA	NA	lethal	1.08333	no_bias
THU1769	pum	FBgn0003165	TB00072	weakened	8.6157e-57	2.08604e-55	No males	NA	NA	70	62.5714	NA	NA	-0.506192	NA	NA	NA	lethal	4.61111	female_biased
THU3592	ush	FBgn0003963	TB00072	enhanced	2.1341e-16	1.07387e-15	enhanced	4.09472e-18	1.74204e-17	50	110.88	60	74.4	0.319231	0.450901	0.136095	0.163915	consistent	2.42857	female_biased
THU3936	Ptp99A	FBgn0004369	TB00072	enhanced	5.05216e-07	1.24704e-06	weakened	1.38036e-20	7.21364e-20	120	96.6	120	43.6	0.120327	-0.320074	2.36e-25	8.4e-24	antagonistic	1.24138	no_bias
THU4062	Ten-m	FBgn0004449	TB00072	enhanced	0.0237126	0.0329796	weakened	0.000207245	0.000301686	100	93.12	100	49.44	0.0673946	-0.138723	4.54e-07	1.29714e-06	antagonistic	0.666667	no_bias
THU2529	zfh1	FBgn0004606	TB00072	weakened	1.8868e-16	9.94304e-16	not_significant	0.399709	0.428437	140	72.8571	140	55.5429	-0.286626	0.0291994	1.79e-08	6.62963e-08	female_biased	1.26667	no_bias
THU4021	fru	FBgn0004652	TB00072	weakened	2.02735e-78	1.22815e-76	No males	NA	NA	50	51.84	NA	NA	-0.777631	NA	NA	NA	lethal	0.4	male_biased
THU0520	hdc	FBgn0010113	TB00072	weakened	2.4948e-65	7.53225e-64	No males	NA	NA	80	61.8	NA	NA	-0.52409	NA	NA	NA	lethal	2.33333	female_biased
THU5317	Ssrp	FBgn0010278	TB00072	Development failure during hatching	NA	NA	Development failure during hatching	NA	NA	NA	NA	NA	NA	NA	NA	NA	NA	lethal	4.95349	female_biased
TH02042.N	Sdc	FBgn0010415	TB00072	weakened	1.35606e-05	2.88702e-05	weakened	5.59039e-29	4.945e-28	190	81.7263	150	42.24	-0.120896	-0.365792	2.62e-14	2.38182e-13	male_biased	1.2973	no_bias
THU1535	Sema-1a	FBgn0011259	TB00072	enhanced	2.2653e-36	3.05189e-35	enhanced	0.0257444	0.0325341	99	116.848	80	58.2	0.394871	0.0966171	1.06e-06	2.86486e-06	female_biased	1.5	no_bias
THU0499	Sema-2a	FBgn0011260	TB00072	not_significant	0.203451	0.236708	not_significant	0.174629	0.198758	50	84.96	50	52.08	-0.0649127	-0.0636726	NA	NA	no_effect	6.35714	female_biased
THU0760	Gem3	FBgn0011802	TB00072	enhanced	1.67061e-08	4.81119e-08	enhanced	8.70572e-13	2.50413e-12	50	102.96	50	75.84	0.212316	0.478557	4.18e-06	1.045e-05	male_biased	1.48148	no_bias
THU3138	Gycbeta100B	FBgn0013973	TB00072	enhanced	0.000400906	0.000724024	enhanced	2.97822e-15	1.10548e-14	50	98.16	50	80.16	0.143439	0.55848	1.3e-10	7.22222e-10	male_biased	0.307692	male_biased
THU2941	Calx	FBgn0013995	TB00072	enhanced	4.88236e-19	3.28044e-18	enhanced	2.18099e-13	6.96389e-13	50	114.72	50	74.88	0.368349	0.460178	0.0354994	0.0499991	male_biased	0.589286	no_bias
THU0710	Apc	FBgn0015589	TB00072	enhanced	0.025928	0.0352922	enhanced	5.01345e-07	9.00234e-07	50	93.12	50	65.52	0.0673946	0.267533	0.18533	0.213023	consistent	1.53571	no_bias
THU2665	CadN	FBgn0015609	TB00072	enhanced	1.85334e-12	6.58382e-12	enhanced	5.58951e-14	1.89074e-13	50	108	50	72.72	0.281263	0.41795	0.0898041	0.113676	consistent	0.444444	male_biased
TH01664.N	side	FBgn0016061	TB00072	weakened	2.4693e-25	2.49058e-24	weakened	4.93762e-49	6.31222e-48	80	70.35	40	32.1	-0.337146	-0.761829	3.52e-14	2.93333e-13	male_biased	0.166667	male_biased
TH201501080.S	fz2	FBgn0016797	TB00073	weakened	1.98953e-10	6.33658e-10	weakened	4.22775e-13	1.31473e-12	50	78	50	55.92	-0.259575	-0.255403	0.152789	0.179752	consistent	0.666667	no_bias
TH01615.N	drongo	FBgn0020304	TB00072	enhanced	0.00687357	0.0108013	enhanced	4.88451e-13	1.47684e-12	50	93.12	50	73.92	0.0673946	0.441563	5.02e-06	1.22439e-05	male_biased	0.892562	no_bias
THU2224	dve	FBgn0020307	TB00072	not_significant	0.0643747	0.0794831	not_significant	0.402358	0.428437	50	76.08	50	52.8	-0.224179	-0.0438641	NA	NA	no_effect	0.411765	male_biased
TH02001.N	Rx	FBgn0020617	TB00072	enhanced	2.3758e-66	9.59933e-65	enhanced	3.30858e-22	2.11472e-21	100	137.88	60	78.6	0.633645	0.530127	0.0746699	0.0969739	consistent	0.25	male_biased
THU3002	btv	FBgn0023096	TB00072	weakened	1.65537e-06	3.86269e-06	not_significant	0.153643	0.178475	50	79.44	50	58.32	-0.161831	0.0995887	5.7e-08	1.9e-07	female_biased	0	no_bias
THU5403	Tequila	FBgn0023479	TB00072	enhanced	4.91766e-13	1.86038e-12	enhanced	1.6796e-05	2.76e-05	50	107.04	50	63.84	0.268382	0.230059	0.137689	0.163915	consistent	0.444444	male_biased
TH04795.N	sns	FBgn0024189	TB00073	Development failure during eclosion	NA	NA	Development failure during eclosion	NA	NA	NA	NA	NA	NA	NA	NA	NA	NA	lethal	0.125	male_biased
TH03937.N	CG2712	FBgn0024975	TB00073	not_significant	0.0517419	0.0659029	enhanced	2.62671e-09	5.49909e-09	50	101.76	50	82.32	0.124049	0.302475	1.81e-06	4.64103e-06	male_biased	2.90909	female_biased
TH04443.N	mbt	FBgn0025743	TB00073	weakened	0.00575765	0.00928902	not_significant	0.365949	0.39702	50	82.8	50	60.96	-0.173419	-0.130905	0.000277372	0.000533408	female_biased	3.5	female_biased
TH02257.N	Rep	FBgn0026378	TB00073	Development failure during hatching	NA	NA	Development failure during hatching	NA	NA	NA	NA	NA	NA	NA	NA	NA	NA	lethal	2.22222	female_biased
THU1907	htt	FBgn0027655	TB00072	not_significant	0.572953	0.624571	enhanced	5.72097e-12	1.495e-11	130	87.4154	140	63.6	-0.0238093	0.224625	0.00776725	0.0119496	male_biased	0.833333	no_bias
TH01681.N	CG4341	FBgn0028481	TB00072	enhanced	1.33882e-29	1.6214e-28	enhanced	0.0299572	0.0374465	90	112.533	80	57.75	0.340584	0.0854189	3.05e-09	1.27083e-08	female_biased	0.25	male_biased
THU4353	Lnk	FBgn0028717	TB00072	enhanced	0.00127154	0.00219795	weakened	1.42672e-12	3.91548e-12	190	92.7158	170	46.5176	0.0611186	-0.226624	1.89e-16	2.1e-15	antagonistic	1.71429	no_bias
TH02661.N	CG15046	FBgn0030927	TB00073	enhanced	0.00143876	0.00245198	not_significant	0.131259	0.154028	90	104.4	80	64.8	0.161	-0.042774	0.000536489	0.000941209	female_biased	0.545455	no_bias
THU0974	IA-2	FBgn0031294	TB00072	weakened	0.000311311	0.000579517	weakened	4.27089e-62	9.821e-61	170	85.2	80	31.95	-0.0608431	-0.768586	1.12e-17	1.4e-16	male_biased	0.24	male_biased
THU1697	Atg4a	FBgn0031298	TB00072	Development failure during eclosion	NA	NA	Development failure during eclosion	NA	NA	NA	NA	NA	NA	NA	NA	NA	NA	lethal	1.14493	no_bias
THU4015	eys	FBgn0031414	TB00072	enhanced	0.0260438	0.0352922	enhanced	1.05902e-07	1.99836e-07	50	94.08	60	65.6	0.0821916	0.269294	0.043643	0.0589771	consistent	0.342857	male_biased
THU5876	eys	FBgn0031414	TB00072	enhanced	1.36763e-17	7.89381e-17	enhanced	7.05212e-19	3.11827e-18	50	112.32	50	76.32	0.337846	0.487659	0.490738	0.522062	consistent	0.342857	male_biased
THU5878	eys	FBgn0031414	TB00072	enhanced	7.28914e-21	5.51306e-20	enhanced	2.07264e-11	5.175e-11	90	109.333	50	71.04	0.298965	0.38423	0.0896113	0.113676	consistent	0.342857	male_biased
THU1093	Duox	FBgn0031464	TB00072	Development failure during hatching	NA	NA	Development failure during hatching	NA	NA	NA	NA	NA	NA	NA	NA	NA	NA	lethal	8.53846	female_biased
THU5476	CG2975	FBgn0031468	TB00073	not_significant	0.796366	0.837916	enhanced	7.35971e-13	2.17026e-12	50	93.12	50	82.56	-0.00395848	0.306675	9.82e-06	2.23182e-05	male_biased	0	male_biased
TH02674.N	CG18557	FBgn0031470	TB00073	weakened	0.0262504	0.0352922	weakened	7.32e-21	4.209e-20	50	90.24	50	51.6	-0.0492825	-0.371397	1.16e-07	3.625e-07	male_biased	0	no_bias
THU4341	CG15630	FBgn0031627	TB00073	not_significant	0.0435141	0.0566151	weakened	5.83233e-08	1.15595e-07	120	88.1	120	59.2	-0.0839075	-0.173171	0.0228652	0.0326646	male_biased	0.277778	male_biased
TH03843.N	Daxx	FBgn0031820	TB00073	enhanced	0.0112971	0.0166702	enhanced	0.00199837	0.00273586	50	103.2	50	74.4	0.144322	0.156535	0.132225	0.16125	consistent	2.27273	female_biased
TH01881.N	Apoltp	FBgn0032136	TB00072	Development failure during eclosion	NA	NA	Development failure during eclosion	NA	NA	NA	NA	NA	NA	NA	NA	NA	NA	lethal	1	no_bias
TH02750.N	nAChRα6	FBgn0032151	TB00073	Development failure during hatching	NA	NA	Development failure during hatching	NA	NA	NA	NA	NA	NA	NA	NA	NA	NA	lethal	0.166667	male_biased
THU5025	beat-IIIc	FBgn0032629	TB00073	not_significant	0.0420229	0.0552693	not_significant	0.158158	0.181882	50	102	50	64.8	0.127448	-0.042774	NA	NA	no_effect	0.25	male_biased
THU2333	CG17568	FBgn0032763	TB00072	weakened	3.03695e-19	2.16376e-18	weakened	1.02949e-60	1.97417e-59	70	74.5714	50	32.4	-0.253074	-0.748408	1.78e-20	4.45e-19	male_biased	3.22222	female_biased
THU3896	Dscam1	FBgn0033159	TB00072	weakened	1.14557e-07	3.1625e-07	No males	NA	NA	50	72.96	9	62.6667	-0.284591	0.203296	0.00519078	0.00811059	lethal	0.166667	male_biased
THU5121	CG2121	FBgn0033289	TB00073	not_significant	0.392719	0.439991	weakened	1.28212e-10	3.06667e-10	90	94.4	71	57.6338	0.0157373	-0.211853	9.06e-06	2.10698e-05	male_biased	0.416667	male_biased
TH03867.N	CG13185	FBgn0033661	TB00073	not_significant	0.936891	0.936891	not_significant	0.12342	0.146323	70	97.5429	50	64.08	0.0629867	-0.0588937	NA	NA	no_effect	10.3333	female_biased
THU0420	CG10814	FBgn0033830	TB00072	weakened	1.51066e-07	4.06022e-07	weakened	7.70259e-46	8.855e-45	60	79	58	35.5862	-0.169844	-0.613084	7.77e-18	1.11e-16	male_biased	153.333	female_biased
TH04635.N	Cyp6a20	FBgn0033980	TB00073	enhanced	0.00264616	0.00444702	enhanced	1.17699e-10	2.88723e-10	50	105.84	49	83.0204	0.180764	0.314698	0.000157306	0.000321033	male_biased	0.44	male_biased
THU3739	krimp	FBgn0034098	TB00073	Development failure during hatching	NA	NA	Development failure during hatching	NA	NA	NA	NA	NA	NA	NA	NA	NA	NA	lethal	5.21429	female_biased
TH03530.N	CG8060	FBgn0034113	TB00073	enhanced	0.000176484	0.000338961	enhanced	1.55283e-14	5.57031e-14	50	107.52	50	87.36	0.203484	0.388205	1.41e-06	3.71053e-06	male_biased	2.22222	female_biased
THU0997	CG15117	FBgn0034417	TB00072	not_significant	0.888858	0.911456	weakened	1.14469e-09	2.42778e-09	50	90.24	60	45.6	0.0220706	-0.255368	2.75e-07	8.08824e-07	male_biased	0.0618557	male_biased
THU0536	CG5819	FBgn0034717	TB00072	not_significant	0.137101	0.162461	not_significant	0.930785	0.930785	70	92.4	60	54.2	0.0561964	-0.00610918	NA	NA	no_effect	0.555556	no_bias
THU1015	CG4049	FBgn0034976	TB00072	enhanced	0.00447014	0.00730928	not_significant	0.0678689	0.0830311	60	92	60	58	0.0499374	0.0916509	0.97118	0.98099	female_biased	3.36364	female_biased
TH03728.N	Hipk	FBgn0035142	TB00073	not_significant	0.0512413	0.0659029	enhanced	0.000607252	0.000851634	50	87.36	50	74.64	-0.0960767	0.161181	7.52e-07	2.08889e-06	male_biased	0.860465	no_bias
TH05154.N	CG17249	FBgn0035249	TB00073	weakened	3.12193e-21	2.5168e-20	weakened	2.71104e-51	4.45214e-50	50	69.84	50	44.16	-0.418996	-0.596028	0.000127473	0.000277115	male_biased	1.6	no_bias
TH05316.N	RhoGEF64C	FBgn0035574	TB00073	enhanced	1.35421e-05	2.88702e-05	weakened	2.25107e-05	3.64437e-05	70	107.486	89	60	0.203023	-0.153805	7.9e-08	2.54839e-07	antagonistic	0.818182	no_bias
TH01739.N	TM9SF3	FBgn0035622	TB00072	not_significant	0.117166	0.140367	enhanced	1.25277e-07	2.31855e-07	50	91.92	50	66	0.0486823	0.278064	0.10543	0.130161	male_biased	0.949495	no_bias
THU3064	Ncc69	FBgn0036279	TB00072	not_significant	0.0566479	0.0711784	weakened	1.626e-05	2.71667e-05	80	91.95	80	48.45	0.0491531	-0.167905	1.99e-07	6.0303e-07	male_biased	0.585106	no_bias
THU0396	CG18249	FBgn0037553	TB00072	enhanced	1.72977e-12	6.34333e-12	not_significant	0.284687	0.3118	100	101.52	60	52.8	0.191996	-0.0438641	1.12e-08	4.48e-08	female_biased	0.583333	no_bias
THU1168	JHDM2	FBgn0037703	TB00072	enhanced	0.000500359	0.000890345	weakened	0.000143435	0.000219934	50	97.44	50	48.24	0.132818	-0.174172	1.69e-08	6.5e-08	antagonistic	1.57143	no_bias
THU3135	PK2-R2	FBgn0038139	TB00072	not_significant	0.616227	0.665745	weakened	1.9487e-16	7.73276e-16	80	87.45	100	43.92	-0.0232381	-0.309524	6.39e-11	4.26e-10	male_biased	0	no_bias
THU1700	Pde6	FBgn0038237	TB00072	enhanced	8.33531e-10	2.52285e-09	enhanced	0.000952511	0.00131974	130	98.5846	130	58.6154	0.149666	0.106877	0.000690892	0.00119119	female_biased	0.263158	male_biased
THU0897	CG7362	FBgn0038258	TB00072	enhanced	1.04854e-17	6.68684e-17	enhanced	1.52153e-22	1.02824e-21	50	111.36	50	84.48	0.325463	0.634208	8.87e-06	2.10698e-05	male_biased	0	male_biased
TH201500482.S	Hs6st	FBgn0038755	TB00073	weakened	9.31799e-05	0.00018189	weakened	1.16758e-12	3.28171e-12	50	84.72	50	54.96	-0.140347	-0.280386	0.0153498	0.0225733	male_biased	1.78571	no_bias
TH03343.N	beat-VI	FBgn0039584	TB00073	not_significant	0.241055	0.275166	weakened	0.0036911	0.00493577	60	100.4	50	62.16	0.104638	-0.102781	0.00168471	0.00285544	male_biased	0.166667	male_biased
TH03761.N	fig	FBgn0039694	TB00073	enhanced	2.05326e-12	7.08714e-12	weakened	2.74261e-06	4.77424e-06	80	113.25	60	59.4	0.27839	-0.168305	6.27e-14	4.82308e-13	antagonistic	0	male_biased
TH02568.N	CG15523	FBgn0039727	TB00073	enhanced	4.84295e-10	1.50164e-09	enhanced	3.01238e-12	8.05e-12	50	114	60	81.4	0.287912	0.286261	0.572211	0.602328	consistent	0.147727	male_biased
THU0744	MTF-1	FBgn0040305	TB00072	not_significant	0.0570604	0.0711784	enhanced	0.000199901	0.000294726	60	91.6	80	60.6	0.0436511	0.154916	0.369764	0.397596	male_biased	1.86364	no_bias
THU1334	MTF-1	FBgn0040305	TB00072	enhanced	9.97074e-06	2.1934e-05	enhanced	7.43229e-08	1.42408e-07	50	97.44	50	66.48	0.132818	0.288518	0.908128	0.936214	consistent	1.86364	no_bias
THU2473	luna	FBgn0040765	TB00072	weakened	4.464e-06	9.9937e-06	not_significant	0.0426025	0.0526805	70	81.4286	80	51.75	-0.126161	-0.0728432	0.65788	0.685291	female_biased	0.75	no_bias
TH01590.N	robo3	FBgn0041097	TB00073	Development failure during eclosion	NA	NA	Development failure during eclosion	NA	NA	NA	NA	NA	NA	NA	NA	NA	NA	lethal	0.166667	male_biased
THU3625	lilli	FBgn0041111	TB00072	Development failure during larva stage	NA	NA	Development failure during larva stage	NA	NA	NA	NA	NA	NA	NA	NA	NA	NA	lethal	0.76087	no_bias
TH03358.N	Tep3	FBgn0041181	TB00073	weakened	9.97712e-14	3.89542e-13	No males	NA	NA	30	69.2	NA	NA	-0.432277	NA	NA	NA	lethal	0.366667	male_biased
THU3929	CG18769	FBgn0042185	TB00073	not_significant	0.840336	0.876557	weakened	2.47362e-10	5.56961e-10	50	95.04	60	56.2	0.0254853	-0.248198	0.000235779	0.000462312	male_biased	1.375	no_bias
TH01811.N	mthl12	FBgn0045442	TB00072	weakened	0.00932179	0.0142777	enhanced	0.00253639	0.00343159	100	85.2	100	58.56	-0.0608431	0.105514	0.211582	0.240434	antagonistic	0	no_bias
THU4394	CG3502	FBgn0046253	TB00073	enhanced	7.99615e-09	2.36098e-08	enhanced	1.76358e-25	1.44571e-24	50	114	50	94.08	0.287912	0.49512	0.000188165	0.00037633	male_biased	0	male_biased
THU4944	GEFmeso	FBgn0050115	TB00073	enhanced	0.00655575	0.0104374	weakened	2.73697e-10	6.05962e-10	100	100.08	100	58.08	0.100032	-0.200726	1.93e-10	9.65e-10	antagonistic	0.52	no_bias
THU0827	mtt	FBgn0050361	TB00072	weakened	0.000266937	0.000504678	weakened	0.00583152	0.00770833	50	82.8	40	49.2	-0.102066	-0.145744	0.253662	0.281846	consistent	0.333333	no_bias
TH05225.N	CG31145	FBgn0051145	TB00072	weakened	0.0304581	0.0404992	weakened	0.000182796	0.000276599	90	84.1333	80	48.6	-0.079019	-0.163446	0.00491032	0.00791987	male_biased	0.561404	no_bias
TH01826.N	CG31690	FBgn0051690	TB00072	weakened	7.3869e-07	1.78838e-06	weakened	7.68213e-06	1.31821e-05	71	78.9296	60	47.4	-0.17113	-0.199515	0.050631	0.067508	consistent	0.111111	male_biased
THU4359	fred	FBgn0051774	TB00072	weakened	0.00718724	0.0111494	weakened	1.50009e-05	2.53676e-05	50	84.24	50	47.28	-0.0771911	-0.203172	0.0088084	0.0133461	male_biased	0	no_bias
TH01919.N	CG32055	FBgn0052055	TB00072	enhanced	2.11895e-14	9.16143e-14	not_significant	0.552864	0.577994	80	104.4	90	53.7333	0.232353	-0.0185847	6.06e-10	2.88571e-09	female_biased	0	no_bias
THU2924	dpr10	FBgn0052057	TB00072	weakened	4.68062e-05	9.438e-05	enhanced	0.0117666	0.0150351	50	75.12	50	61.44	-0.242499	0.174776	2.75e-09	1.19565e-08	antagonistic	0.142857	male_biased
THU0922	A2bp1	FBgn0052062	TB00072	not_significant	0.138293	0.162461	not_significant	0.913713	0.921728	50	93.84	50	54.24	0.0785065	-0.00504486	NA	NA	no_effect	0.727273	no_bias
THU4287	Ccn	FBgn0052183	TB00072	weakened	1.93095e-05	4.02638e-05	weakened	1.73191e-08	3.55268e-08	50	81.12	50	45.6	-0.131639	-0.255368	0.00513555	0.00811059	male_biased	0.2	male_biased
THU1166	Claspin	FBgn0052251	TB00072	weakened	0.0109499	0.0163572	weakened	1.00424e-19	4.79167e-19	140	84.8571	130	43.8462	-0.0666604	-0.311952	9.77e-11	6.10625e-10	male_biased	153.333	female_biased
TH01939.N	CG32264	FBgn0052264	TB00072	not_significant	0.21559	0.248441	weakened	6.55307e-14	2.15214e-13	60	85.8	70	43.8857	-0.0507188	-0.310651	2.47e-08	8.82143e-08	male_biased	0.666667	no_bias
THU1744	dp	FBgn0053196	TB00072	enhanced	4.13437e-26	4.543e-25	enhanced	1.72075e-10	4.03673e-10	50	118.8	50	69.12	0.418766	0.344701	0.0380928	0.052182	female_biased	0.36	male_biased
THU1346	Unc-89	FBgn0053519	TB00072	enhanced	3.98927e-14	1.6093e-13	enhanced	5.12621e-19	2.3598e-18	50	108.24	50	77.52	0.284465	0.510167	0.0379446	0.052182	male_biased	0.5	no_bias
THU2252	ppk11	FBgn0065109	TB00072	not_significant	0.881916	0.911456	not_significant	0.27047	0.299077	50	89.52	50	56.88	0.0105135	0.0635194	NA	NA	no_effect	0	no_bias
THU1517	Pde11	FBgn0085370	TB00072	enhanced	1.53583e-21	1.331e-20	enhanced	1.79357e-20	8.95e-20	50	115.44	50	82.8	0.377375	0.605229	0.000299762	0.000565589	male_biased	1.5	no_bias
TH04825.N	CG34347	FBgn0085376	TB00073	weakened	2.71779e-07	7.15478e-07	weakened	1.89189e-21	1.14395e-20	90	86.4	70	53.4857	-0.112018	-0.319614	3.29e-05	7.31111e-05	male_biased	1.11111	no_bias
THU1834	Dgk	FBgn0085390	TB00072	weakened	0.0148885	0.0214465	not_significant	0.911333	0.921728	50	84	50	54.72	-0.0813072	0.00766619	0.947354	0.966687	female_biased	0.0454545	male_biased
THU3890	Pvf3	FBgn0085407	TB00073	not_significant	0.427392	0.474444	weakened	5.63717e-08	1.13789e-07	70	94.1143	59	58.1695	0.0113642	-0.198505	0.000463507	0.000827691	male_biased	0.142857	male_biased
THU2313	Snoo	FBgn0085450	TB00072	weakened	1.79185e-10	6.01639e-10	weakened	5.14973e-05	8.00338e-05	80	78.45	60	48.4	-0.179923	-0.169395	0.272533	0.299487	consistent	0.636364	no_bias
THU0574	chinmo	FBgn0086758	TB00072	weakened	7.89855e-51	1.36557e-49	weakened	1.12273e-23	8.05e-23	20	51	10	32.4	-0.801199	-0.748408	0.0162035	0.0234833	female_biased	0.0555556	male_biased
THU1867	sls	FBgn0086906	TB00072	Development failure during eclosion	NA	NA	Development failure during eclosion	NA	NA	NA	NA	NA	NA	NA	NA	NA	NA	lethal	0.311475	male_biased
TH04217.N	CG42232	FBgn0250754	TB00073	enhanced	0.00359282	0.00595522	enhanced	0.000273566	0.000393251	50	101.28	50	74.64	0.117228	0.161181	0.166908	0.194079	consistent	1.68182	no_bias
TH04043.N	Ndae1	FBgn0259111	TB00073	weakened	2.82964e-25	2.63408e-24	weakened	2.05021e-36	2.14318e-35	120	73.9	60	45.2	-0.337475	-0.562445	0.000331076	0.000604958	male_biased	0.55102	no_bias
TH02554.N	Dys	FBgn0260003	TB00073	Development failure during hatching	NA	NA	Development failure during hatching	NA	NA	NA	NA	NA	NA	NA	NA	NA	NA	lethal	1.04	no_bias
TH03435.N	l(2)34Fc	FBgn0261534	TB00073	Development failure during hatching	NA	NA	Development failure during hatching	NA	NA	NA	NA	NA	NA	NA	NA	NA	NA	lethal	0.512195	no_bias
TH04184.N	CG42741	FBgn0261705	TB00073	not_significant	0.520128	0.572141	weakened	1.94955e-06	3.45e-06	50	100.32	50	59.28	0.103488	-0.171222	0.000152834	0.000318404	male_biased	0	no_bias
THU3560	Ank2	FBgn0261788	TB00072	weakened	1.90745e-55	3.85183e-54	No males	NA	NA	70	57.7714	NA	NA	-0.62134	NA	NA	NA	lethal	0.238095	male_biased
THU1034	Msp300	FBgn0261836	TB00072	Development failure during eclosion	NA	NA	Development failure during eclosion	NA	NA	NA	NA	NA	NA	NA	NA	NA	NA	lethal	0.253731	male_biased
THU0692	Gprk2	FBgn0261988	TB00072	Development failure during hatching	NA	NA	Development failure during hatching	NA	NA	NA	NA	NA	NA	NA	NA	NA	NA	lethal	2.32143	female_biased
THU4121	CadN2	FBgn0262018	TB00073	not_significant	0.0746283	0.0912123	enhanced	1.41159e-07	2.57381e-07	50	100.56	50	78	0.106935	0.224706	0.0546699	0.0719341	male_biased	0	no_bias
TH02117.N	Src64B	FBgn0262733	TB00073	enhanced	0.020301	0.028563	weakened	0.0112247	0.0145038	80	101.55	70	63.4286	0.121069	-0.073635	0.000139562	0.00029694	antagonistic	7.2	female_biased
THU5897	psq	FBgn0263102	TB00072	weakened	2.02122e-06	4.6117e-06	weakened	6.13081e-08	1.19483e-07	70	80.7429	60	46.4	-0.138362	-0.230277	0.0048313	0.00791987	male_biased	3.11111	female_biased
TH04607.N	Tet	FBgn0263392	TB00073	weakened	1.21452e-15	5.8564e-15	weakened	1.445e-109	1.6675e-107	50	73.2	50	29.52	-0.351206	-1.17708	2.52e-25	8.4e-24	male_biased	0.333333	male_biased
THU1292	dally	FBgn0263930	TB00072	not_significant	0.0792531	0.0958962	not_significant	0.22739	0.253882	70	92.5714	50	52.32	0.0588705	-0.0570395	NA	NA	no_effect	0.6	no_bias
THU2994	cpo	FBgn0263995	TB00072	not_significant	0.322444	0.364633	not_significant	0.0800337	0.096883	140	90.6857	110	56.7273	0.0291788	0.0596405	NA	NA	no_effect	0.259259	male_biased
TH02079.N	bru-3	FBgn0264001	TB00072	enhanced	1.07374e-14	4.97962e-14	weakened	1.37215e-11	3.50111e-11	191	98.8272	170	45.8118	0.153212	-0.248684	1.73e-18	3.46e-17	antagonistic	0.2	male_biased
TH04195.N	Eip93F	FBgn0264490	TB00073	not_significant	0.922831	0.930521	enhanced	3.12105e-05	4.98333e-05	60	95.6	50	75.36	0.0339611	0.175031	0.00289505	0.00482508	male_biased	0.434783	male_biased
THU3043	Glut1	FBgn0264574	TB00072	enhanced	1.85598e-10	6.0827e-10	enhanced	1.1059e-09	2.40849e-09	100	98.64	50	68.64	0.150476	0.334648	0.100666	0.125833	consistent	0.727273	no_bias
THU0723	CG44153	FBgn0265002	TB00072	enhanced	7.35993e-08	2.07107e-07	weakened	0.000190023	0.000283801	50	102.24	50	48.24	0.202191	-0.174172	1.45e-10	7.63158e-10	antagonistic	0.25	male_biased
THU5699	St3	FBgn0265052	TB00073	enhanced	1.88326e-14	8.42519e-14	enhanced	5.21911e-18	2.14393e-17	80	114.45	80	84.15	0.293596	0.334195	0.00937379	0.0139907	male_biased	0.470588	male_biased
THU5026	Fhos	FBgn0266084	TB00073	not_significant	0.917036	0.930521	weakened	2.74951e-14	9.58333e-14	140	91.8	130	57.0462	-0.0245554	-0.226638	3.13e-08	1.07931e-07	male_biased	0.526316	no_bias
TH05284.N	CG44837	FBgn0266100	TB00072	Development failure during eclosion	NA	NA	Development failure during eclosion	NA	NA	NA	NA	NA	NA	NA	NA	NA	NA	lethal	0.0833333	male_biased
THU2293	lov	FBgn0266129	TB00072	not_significant	0.749977	0.796028	not_significant	0.80683	0.828442	80	89.85	90	54.9333	0.015822	0.0132798	NA	NA	no_effect	0	no_bias
TH05285.N	Dop1R2	FBgn0266137	TB00072	not_significant	0.681907	0.730184	not_significant	0.749585	0.776597	90	90.1333	50	53.52	0.0203643	-0.0243239	NA	NA	no_effect	0.25	male_biased
TH02353.N	Pde8	FBgn0266377	TB00073	weakened	5.47738e-05	0.000108702	weakened	7.22346e-51	1.03788e-49	130	88.6154	100	46.8	-0.0754923	-0.512259	3.17e-18	5.28333e-17	male_biased	0.375	male_biased
TH03037.N	Ptp61F	FBgn0267487	TB00072	enhanced	0.000532712	0.000934176	weakened	0.0107677	0.0140715	190	94.2316	151	51.8146	0.0845141	-0.0710442	2.23e-09	1.01364e-08	antagonistic	1.74	no_bias

## Sheet: tableS9
Table S9. RNAi knockdown efficiency across sexes.
This table presents qPCR-measured target gene expression levels in F1 adults from 49 RNAi strains × Ubi-Gal4 driver strain. The relative expression levels in females and males after knockdown (normalized to the controls’ expression) are provided. The experiment has 3 biological replicates and 2 technical replicates per group. P values and adjusted P values (FDR) were obtained from t-tests for kno…
RNAi strain	Gene	Category	Relative expression in female	Relative expression in male	P (t test for biased knockdown efficiency)	Adjusted P (FDR)
TH02079.N	bru-3	Antagonistic	0.671372	0.816917	0.0419071	0.149668
THU2941	Calx	Male biased	0.753242	0.663452	0.363198	0.442924
THU4287	Ccn	Male biased	0.725507	0.592567	0.129369	0.215616
TH02661.N	CG15046	Female biased	0.413188	0.263038	0.0986233	0.209128
THU0997	CG15117	Male biased	0.76494	0.696472	0.244901	0.340816
TH05154.N	CG17249	Male biased	0.701153	0.18162	0.000423559	0.0133579
THU2333	CG17568	Male biased	0.857697	0.554073	0.0116931	0.0787659
TH02674.N	CG18557	Male biased	0.401881	0.622933	0.0590609	0.170645
THU5121	CG2121	Male biased	0.581014	0.515521	0.769285	0.83618
TH03937.N	CG2712	Male biased	0.692317	0.350224	0.0104036	0.0787659
THU5476	CG2975	Male biased	0.600842	0.614323	0.933899	0.933899
TH05225.N	CG31145	Male biased	0.437861	0.38352	0.527097	0.598974
TH01939.N	CG32264	Male biased	0.817145	0.328921	0.00515362	0.0644203
TH04825.N	CG34347	Male biased	0.899307	0.51109	0.125288	0.215616
THU4394	CG3502	Male biased	0.271933	0.350697	0.0830486	0.199149
TH01681.N	CG4341	Female biased	0.598244	0.482695	0.0836424	0.199149
THU0723	CG44153	Antagonistic	0.672642	0.765313	0.230778	0.33938
THU0897	CG7362	Male biased	0.812204	0.791006	0.884449	0.907775
TH03530.N	CG8060	Male biased	0.732679	0.414882	0.000534317	0.0133579
THU1166	Claspin	Male biased	0.555944	0.583206	0.837501	0.890958
THU1744	dp	Female biased	0.688311	0.564994	0.125719	0.215616
TH01615.N	drongo	Male biased	0.665743	0.358276	0.00801301	0.0787659
TH04195.N	Eip93F	Male biased	0.842611	0.746829	0.393193	0.468087
THU5026	Fhos	Male biased	0.525616	0.745658	0.298262	0.374507
TH03761.N	fig	Antagonistic	0.32886	0.509344	0.122799	0.215616
THU4359	fred	Male biased	0.260425	0.473439	0.108946	0.215616
THU1317	ft	Antagonistic	0.729823	0.932958	0.587544	0.652827
THU1536	fz	Male biased	0.897497	0.624748	0.019073	0.0953649
TH02200.N	Gdh	Antagonistic	0.363139	0.89044	0.0614322	0.170645
THU4944	GEFmeso	Antagonistic	0.606098	0.478828	0.100381	0.209128
THU0760	Gem3	Male biased	0.821912	0.848551	0.88962	0.907775
TH03728.N	Hipk	Male biased	0.599824	0.840111	0.133712	0.215665
TH201500482.S	Hs6st	Male biased	0.691394	0.862109	0.0560813	0.170645
THU1907	htt	Male biased	0.731198	0.509346	0.0419039	0.149668
THU1168	JHDM2	Antagonistic	0.582835	0.530846	0.191762	0.290549
THU4353	Lnk	Antagonistic	0.682517	0.56248	0.173853	0.271645
TH04443.N	mbt	Female biased	0.69475	0.884315	0.258534	0.34937
THU3064	Ncc69	Male biased	0.749136	0.624454	0.299606	0.374507
THU1517	Pde11	Male biased	0.769752	0.630215	0.122808	0.215616
THU1700	Pde6	Female biased	0.763153	0.504493	0.014271	0.0792831
TH02353.N	Pde8	Male biased	0.366192	0.456703	0.0693114	0.182398
THU3135	PK2-R2	Male biased	0.74913	0.551949	0.0250756	0.11398
THU5897	psq	Male biased	0.782893	0.945818	0.245388	0.340816
TH03037.N	Ptp61F	Antagonistic	0.684391	0.369594	0.0417267	0.149668
THU3936	Ptp99A	Antagonistic	0.790992	0.544821	0.0126025	0.0787659
TH02042.N	Sdc	Male biased	0.758853	0.425471	0.00200953	0.0334921
TH02117.N	Src64B	Antagonistic	0.466888	0.845589	0.0468587	0.156196
THU5699	St3	Male biased	0.317341	0.108939	0.0903114	0.205253
THU4062	Ten-m	Antagonistic	0.728098	0.601667	0.286959	0.374507

## Sheet: tableS12
Table S12. Primers used for qPCR.
Primer	Sequence (5' to 3')
Lnk-q1F	GACCCCATCGAGGTGAACAG
Lnk-q1R	CCAGGGAAACACGCTCATCT
ft-q1F	GCAGATTCCGGTGACGTTTG
ft-q1R	GAGGACAAGCCACCGATCAT
Gdh-q1F	CTACCAGAACGCCAAGCCCT
Gdh-q1R	ATGATCTTAGCTTGAATGCGGTTG
Ten-m-q1F	CAATCTGGCAAGGTGGCATT
Ten-m-q1R	CCTCCACGGACTTTACCAGG
RhoGEF64C-q1F	TCTGGACAGATGTGTCGTGTG
RhoGEF64C-q1R	CACTGTTTCGTCCTTACGCC
JHDM2-q1F	TCTGAGAAAGGGATTGGCCG
JHDM2-q1R	TCTGCCATCGCACAGAAACT
fig-q1F	ATCCTGTTGTGGGTAGCAGC
fig-q1R	TCCATTTCGCACCACCAAGA
GEFmeso-q1F	CTCAATGCTTCTGCAGCGAC
GEFmeso-q1R	TATGGCTTCCGGGTAGCTTG
dpr10-q1F	TACGCGTCCATGTCCTTCAG
dpr10-q1R	TAATTACCCTGACCGCCTGC
Msp300-q1F	GTCCATCGAAAAACTGGAGGTTC
Msp300-q1R	GGCCTTGACCAATTCGCCG
Src64B-q2F	GCCCTCTATGCCGTTTGCTC
Src64B-q2R	GAAGTGCAAGTAGCGGCCAT
bru-3-q1F	CTACCATTTGCCCCAGGAGT
bru-3-q1R	AAATCCGAAACATTTGCTCTGGT
CG44153-q1F	TCACGTTCCTCAAGATGCAGT
CG44153-q1R	CGAGCTGCTAATGATGCCGT
Ptp61F-q2F	CATGCCGACGATGTTAATGCC
Ptp61F-q2R	TCAGCTCGTTCTCGGGACTG
mthl12-q2F	CCGCAGTATAACTCCACAGAACT
mthl12-q2R	GGAGGTGTGGAGGAGTATGGA
rpL32-q1F	TGCTAAGCTGTCGCACAAATG
rpL32-q1R	GCTTGTTCGATCCGTAACCG
ds-q1F	ACTGTGGGAAAACTGGATCGC
ds-q1R	CGTTGATCTGCACCGGAACC
ed-q1F	CGAGGACGAGGATGACAATGG
ed-q1R	GCCAATTTCTGCGTCCGTG
fz-q1F	GCTGGCCGGATTTATTTCGC
fz-q1R	GCGGGCAGAATGAAAAGTCC
mud-q1F	CCTAGCACATAACTATCCCGAGT
mud-q1R	GGGCTTCTTAACGCACGAGT
zfh1-q1F	AAGGCGGAGACCCATGGAC
zfh1-q1R	GGTCGTTGACCGGAATGCTC
Sdc-q1F	GAATAGCCAGCCCTCCGAC
Sdc-q1R	GCCAATGACAGCAGCCAGAAT
Sema-1a-q1F	CAGCGTCAAGAAGCTTCCCC
Sema-1a-q1R	GAGTGCATCTTATTGGGCGG
Gem3-q1F	ATGGCACTGGCCAAAATGGAT
Gem3-q1R	ATGGCATGCGGTTGGTTTATG
Gycbeta100B-q1F	GGATGCCGAGCGAAACAATA
Gycbeta100B-q1R	GTCTCGCTGGCAATCTGTTG
Calx-q1F	TGGACAGAGAACGACACGG
Calx-q1R	CTTCTCGTAGCTGCTCTCCTC
side-q1F	ACTGGGACCATATGACGAATCC
side-q1R	CTGCCCGTGCTGGCG
drongo-q1F	GCCGCTCTTAAGGATCTCGAC
drongo-q1R	TTGTTGAGGGCTCCACCAAAG
btv-q1F	CGCCGCTAAAGATTGATGGC
btv-q1R	CCGTATTTTGAGGAACTAGTAGTCG
CG2712-q1F	ACTGGAACAGCACGAAGACG
CG2712-q1R	CGCAAATGGGACATTGCAGC
mbt-q1F	ACAGGGCGTCATTCATCGC
mbt-q1R	AACCAGACTCTTGCGCTTCG
Rep-q1F	CTTCACCGAGTCCTGCATCG
Rep-q1R	AAGCGGGCACATAGAGCATC
htt-q1F	TGCTGAAGGGCTTTGAGGAC
htt-q1R	ACATGGCGGCTCTGTCAAAT
CG4341-q1F	AAGCAACGTCTACGATCCGTG
CG4341-q1R	GAGTCCTGGCGATCGGGTTG
CG15046-q1F	GCAAGGGTGAAGACACTGAC
CG15046-q1R	GCTCCACGCAAAGATGTGAG
IA-2-q1F	TGCTGGACTTCAGAAGGAAAGT
IA-2-q1R	GGTCCAGCAGGATGTAGACG
eys-q1F	CAAATACGGTCTCCACCGGC
eys-q1R	CCGCGATCCTTCGGATGTG
CG2975-q1F	CAATGTGAGGGAGGGCTACT
CG2975-q1R	AAATAGGTGTCATCGTCCGC
CG18557-q1F	CAGGGACTGTGCAAAACGAG
CG18557-q1R	CGGAGCACCGATCACTAACT
Apoltp-q1F	CTGCGAACAGGGCAGAAATC
Apoltp-q1R	TCATCCAGTCGTGTGCCATT
CG17568-q1F	GCAAATGCAACTGGAGGACG
CG17568-q1R	CCGCAGGACCTCAAAGATGT
Dscam1-q1F	CCTCGGGCCAATCGATACC
Dscam1-q1R	ACGATATTGGTCCTCTTCGGC
CG2121-q1F	GTGGTCAACCTCTGTCTGCT
CG2121-q1R	AAGCATTGACCACAACCAGC
CG10814-q1F	GAGGGCACCGGTCATCAACT
CG10814-q1R	CTCGTACCACGGACGCACC
Cyp6a20-q1F	GATGAGACCATGAGGAAGCGT
Cyp6a20-q1R	GTATGGCCAGTGTGGGTACG
krimp-q1F	AGGGTAACAATTGTCGTTTTGCT
krimp-q1R	GCTGCCGATTTCAAAATGCAC
CG8060-q1F	AGAATGGATGCGGAATCAAAGC
CG8060-q1R	ATCATGCTTGATATGGCCTGCT
CG15117-q1F	AGACAGCACAAAGCTACACC
CG15117-q1R	GTCCAAATCTCTGCCCAATGC
CG5819-q1F	ACTGCACTCTCGAGTCTTTCG
CG5819-q1R	GCCTGCAGTTGGCTAGGTT
Hipk-q1F	TGGAGCAGGTATTGACTGCC
Hipk-q1R	CGATCACCTTGACGCGGTAG
CG17249-q1F	AACACCGAAGGCGTAGATGG
CG17249-q1R	GCTGGCATTTACCAGCGAAG
Ncc69-q1F	AAGCCCCAGGAAACATCCAC
Ncc69-q1R	TCGGTTATGAGGGCATCGTC
CG18249-q1F	TGCAAGTGGGAAACAAGAGC
CG18249-q1R	TGGACAGATCCAGCCTTTGC
PK2-R2-q1F	CACACAACGGACAGCGTTC
PK2-R2-q1R	GTTCAGGCGCACCGACT
Pde6-q1F	CGCCATGATGGACAGGGAG
Pde6-q1R	TAGAGCGGAGTGATCCAGGG
CG7362-q1F	GGCCAGAATATGCGCCAAAG
CG7362-q1R	CTTCTGCAATTGCCGTGCTT
Hs6st-q1F	GATTTCCAGTTCGACATGGATGG
Hs6st-q1R	CTGGCACTCACAGGGACG
beat-VI-q1F	GATCTCGCCAACTCGGATGC
beat-VI-q1R	CATGTGGGCCGATCGAATCT
CG18769-q1F	TTGGCACGACTGACTTGGT
CG18769-q1R	CCTCCATCATATATTCCCTCTTAGT
CG3502-q1F	ACGAGAAACTGCTCGGTGAT
CG3502-q1R	TCACCGAGTTTCTTGGCATGG
CG31145-q1F	AGGATCCTGGGATTCCGGC
CG31145-q1R	TCAGCGATGGCGAAACAAAG
fred-q1F	GATCGCACCATGGCGTTG
fred-q1R	GGCATGTAGGACTTGCCAAT
A2bp1-q1F	TAGTCCCGGCCCAATCGGT
A2bp1-q1R	TGCCCAAACATGGCTCTCAG
Ccn-q1F	GACAATAAGTGGAGCAGGAGC
Ccn-q1R	CTTTCGTATCCTGTGGGCCG
Claspin-q1F	ACCAGAGCTAGACAATCCCG
Claspin-q1R	AGTGCTTTCTTAGCTGATTCGC
CG32264-q1F	AGGACTACGACTACGATGATAACG
CG32264-q1R	TCTTTGGCTGGAATTTCCTCG
dp-q1F	CACGAATTCGGGTGTGGAGG
dp-q1R	TTTGAGCCGCCGGTTTTATG
Unc-89-q1F	GAGCCGACGAGTACGAGAC
Unc-89-q1R	GCTTTGTGGGATGTCGCTTG
Pde11-q1F	GAAACGAGGTCCTTTCCTGG
Pde11-q1R	GGCCGACAAATCACAGACAG
Pvf3-q1F	AACGTTGAGCTGCACTTCTTC
Pvf3-q1R	TGGCCGTCTCCTCGTTGTAG
chinmo-q1F	CATACTGGAGGCGACCACG
chinmo-q1R	CTTTGACCTGCAAACTCTCGG
Ndae1-q1F	GGCCTCACTCAAGGGCTTAC
Ndae1-q1R	GGACGCGTTTAATGGGAACC
CG42741-q1F	GCATACAGGTGAGAAGCCGT
CG42741-q1R	ACAGCTGGCAGCGGAAG
psq-q1F	GGTGCCACTGTCATGGAGATT
psq-q1R	TTATACATGTCCATATGCCCGGAG
Tet-q1F	CCTCCCAGACGACGAACAGT
Tet-q1R	AATTTGTCCAGCATTTGCACCG
dally-q1F	CACGTGCAAACTGCATCTCC
dally-q1R	GCGCATTACGTTCTTGCAGT
Eip93F-q1F	CGCAATACAACCACAGCAGC
Eip93F-q1R	TGGTTGTTCTCAGAATCTTCTTCT
St3-q1F	CTCGAGTTCGGTTACTCCGT
St3-q1R	AGTTTTGATGGGAGGAGGGC
Fhos-q1F	CCCTGGTCAAATATAATGAGACTGC
Fhos-q1R	TGATCATTCAGACCCGCCAG
Pde8-q1F	CGTGATCACAATCCCCAAACG
Pde8-q1R	GCCCACTCGATGCAGAATTG
CG34347-4F	ACGAGGAGAATCAGACGCAC
CG34347-4R	AGGGATCGGCAGCATAGAAC
Ptp99A-7F	ACATCACGGCCTATGACCAC
Ptp99A-7R	GAAGGCATGTCCCTTCTGGT
